# Supplementary material for: Contextual imitation of intransitive body actions in a Beluga whale (Delphinapterus leucas): A “do as other does” study
Source: PLoS One. 2017 Jun 21;12(6):e0178906. doi: 10.1371/journal.pone.0178906 (PMC5479519; doi:10.1371/journal.pone.0178906)
Supplement: S1 Excel — (XLSX) [file pone.0178906.s008.xlsx]

## Sheet: Hoja1
order	Phase	command	date	Nº session	Behav.	Response(1/0)	BEHAVIOR TYPE
1	Training	sign+ copy	2015-11-14	1	DA	1
2	Training	sign+ copy	2015-11-14	1	DA	1
3	Training	sign+ copy	2015-11-14	1	GT	1
4	Training	sign+ copy	2015-11-14	1	GT	1
5	Training	sign+ copy	2015-11-14	1	DA	1
6	Training	sign+ copy	2015-11-14	1	GT	1
7	Training	sign+ copy	2015-11-14	1	DA	1
8	Training	sign+ copy	2015-11-14	1	DA	1
9	Training	sign+ copy	2015-11-14	1	CONT	1
10	Training	sign+ copy	2015-11-14	1	DA	1
11	Training	sign+ copy	2015-11-14	1	GT	1
12	Training	sign+ copy	2015-11-14	1	GT	1
13	Training	sign+ copy	2015-11-14	1	GT	1
14	Training	sign+ copy	2015-11-17	2	GT	1
15	Training	sign+ copy	2015-11-17	2	DA	1
16	Training	sign+ copy	2015-11-17	2	CONT	1
17	Training	sign+ copy	2015-11-17	2	GT	1
18	Training	sign+ copy	2015-11-17	2	DA	1
19	Training	sign+ copy	2015-11-17	2	DA	0
20	Training	sign+ copy	2015-11-17	2	CONT	1
21	Training	sign+ copy	2015-11-17	2	GT	1
22	Training	sign+ copy	2015-11-17	2	GT	1
23	Training	sign+ copy	2015-11-17	2	DA	1
24	Training	sign+ copy	2015-11-17	2	DA	1
25	Training	sign+ copy	2015-11-17	2	CONT	1
26	Training	sign+ copy	2015-11-17	2	GT	1
27	Training	sign+ copy	2015-11-17	2	DA	1
28	Training	sign+ copy	2015-11-17	2	GT	1
29	Training	sign+ copy	2015-11-18	3	GT	0
30	Training	sign+ copy	2015-11-18	3	GT	1
31	Training	sign+ copy	2015-11-18	3	GT	1
32	Training	sign+ copy	2015-11-18	3	DA	1
33	Training	sign+ copy	2015-11-18	3	CONT	1
34	Training	sign+ copy	2015-11-18	3	DA	1
35	Training	sign+ copy	2015-11-18	3	GT	1
36	Training	sign+ copy	2015-11-18	3	GT	1
37	Training	sign+ copy	2015-11-18	3	DA	1
38	Training	sign+ copy	2015-11-18	3	DA	1
39	Training	sign+ copy	2015-11-18	3	CONT	1
40	Training	sign+ copy	2015-11-18	3	DA	0
41	Training	sign+ copy	2015-11-18	3	GT	1
42	Training	sign+ copy	2015-11-18	3	DA	1
43	Training	sign+ copy	2015-11-20	4	DA	0
44	Training	sign+ copy	2015-11-20	4	GT	1
45	Training	sign+ copy	2015-11-20	4	CONT	1
46	Training	sign+ copy	2015-11-20	4	GT	1
47	Training	sign+ copy	2015-11-20	4	DA	1
48	Training	sign+ copy	2015-11-20	4	DA	1
49	Training	sign+ copy	2015-11-20	4	CONT	1
50	Training	sign+ copy	2015-11-20	4	DA	1
51	Training	sign+ copy	2015-11-20	4	GT	1
52	Training	sign+ copy	2015-11-20	4	DA	1
53	Training	sign+ copy	2015-11-20	4	CONT	1
54	Training	sign+ copy	2015-11-20	4	GT	0
55	Training	sign+ copy	2015-11-20	4	GT	1
56	Training	sign+ copy	2015-11-20	4	DA	1
57	Training	sign+ copy	2015-11-20	4	GT	1
58	Training	sign+ copy	2015-11-21	5	SQ	1
59	Training	sign+ copy	2015-11-21	5	SQ	1
60	Training	sign+ copy	2015-11-21	5	SQ	1
61	Training	sign+ copy	2015-11-21	5	CONT	1
62	Training	sign+ copy	2015-11-21	5	SQ	1
63	Training	sign+ copy	2015-11-21	5	SQ	1
64	Training	sign+ copy	2015-11-21	5	SQ	1
65	Training	Copy alone	2015-11-21	5	DA	0
66	Training	Copy alone	2015-11-21	5	CONT	1
67	Training	Copy alone	2015-11-21	5	DA	0
68	Training	Copy alone	2015-11-21	5	CONT	1
69	Training	Copy alone	2015-11-21	5	DA	0
70	Training	Copy alone	2015-11-21	5	SQ	0
71	Training	Copy alone	2015-11-21	5	CONT	1
72	Training	Copy alone	2015-11-21	5	GT	0
73	Training	Copy alone	2015-11-21	5	GT	0
74	Training	Copy alone	2015-11-23	6	DA	0
75	Training	Copy alone	2015-11-23	6	DA	0
76	Training	Copy alone	2015-11-23	6	CONT	1
77	Training	Copy alone	2015-11-23	6	GT	0
78	Training	Copy alone	2015-11-23	6	GT	0
79	Training	Copy alone	2015-11-23	6	CONT	1
80	Training	Copy alone	2015-11-23	6	DA	0
81	Training	Copy alone	2015-11-23	6	GT	0
82	Training	Copy alone	2015-11-23	6	GT	0
83	Training	Copy alone	2015-11-23	6	DA	0
84	Training	Copy alone	2015-11-23	6	CONT	1
85	Training	Copy alone	2015-11-23	6	DA	0
86	Training	Copy alone	2015-11-23	6	SQ	0
87	Training	Copy alone	2015-11-23	6	SQ	0
88	Training	Copy alone	2015-11-23	6	SQ	0
89	Training	Copy alone	2015-11-25	7	GT	0
90	Training	Copy alone	2015-11-25	7	GT	0
91	Training	Copy alone	2015-11-25	7	DA	0
92	Training	Copy alone	2015-11-25	7	DA	0
93	Training	Copy alone	2015-11-25	7	CONT	1
94	Training	Copy alone	2015-11-25	7	DA	0
95	Training	Copy alone	2015-11-25	7	SQ	0
96	Training	Copy alone	2015-11-25	7	SQ	0
97	Training	Copy alone	2015-11-25	7	DA	0
98	Training	Copy alone	2015-11-25	7	CONT	1
99	Training	Copy alone	2015-11-25	7	GT	0
100	Training	Copy alone	2015-11-25	7	SQ	0
101	Training	Copy alone	2015-11-25	7	SQ	0
102	Training	Copy alone	2015-11-25	7	GT	0
103	Training	Copy alone	2015-11-28	8	DA	0
104	Training	Copy alone	2015-11-28	8	DA	0
105	Training	Copy alone	2015-11-28	8	DA	0
106	Training	Copy alone	2015-11-28	8	CONT	1
107	Training	Copy alone	2015-11-28	8	SQ	0
108	Training	Copy alone	2015-11-28	8	SQ	0
109	Training	Copy alone	2015-11-28	8	GT	0
110	Training	Copy alone	2015-11-28	8	SQ	0
111	Training	Copy alone	2015-11-28	8	SQ	0
112	Training	Copy alone	2015-11-28	8	CONT	1
113	Training	Copy alone	2015-11-28	8	GT	0
114	Training	Copy alone	2015-11-28	8	SQ	0
115	Training	Copy alone	2015-11-28	8	SQ	0
116	Training	Copy alone	2015-11-28	8	DA	0
117	Training	Copy alone	2015-12-06	9	SQ	0
118	Training	Copy alone	2015-12-06	9	SQ	0
119	Training	Copy alone	2015-12-06	9	SQ	0
120	Training	Copy alone	2015-12-06	9	CONT	1
121	Training	Copy alone	2015-12-06	9	GT	0
122	Training	Copy alone	2015-12-06	9	GT	0
123	Training	Copy alone	2015-12-06	9	SQ	0
124	Training	Copy alone	2015-12-06	9	CONT	1
125	Training	Copy alone	2015-12-06	9	DA	0
126	Training	Copy alone	2015-12-06	9	SQ	0
127	Training	Copy alone	2015-12-06	9	SQ	0
128	Training	Copy alone	2015-12-06	9	CONT	1
129	Training	Copy alone	2015-12-06	9	SQ	0
130	Training	Copy alone	2015-12-06	9	GT	0
131	Training	Copy alone	2015-12-06	9	DA	0
132	Training	Copy alone	2015-12-06	9	CONT	1
133	Training	Copy alone	2015-12-07	10	CONT	1
134	Training	Copy alone	2015-12-07	10	DA	1
135	Training	Copy alone	2015-12-07	10	GT	0
136	Training	Copy alone	2015-12-07	10	GT	0
137	Training	Copy alone	2015-12-07	10	CONT	1
138	Training	Copy alone	2015-12-07	10	SQ	0
139	Training	Copy alone	2015-12-07	10	SQ	1
140	Training	Copy alone	2015-12-07	10	SQ	1
141	Training	Copy alone	2015-12-07	10	CONT	1
142	Training	Copy alone	2015-12-07	10	DA	0
143	Training	Copy alone	2015-12-07	10	GT	0
144	Training	Copy alone	2015-12-07	10	CONT	1
145	Training	Copy alone	2015-12-07	10	DA	1
146	Training	Copy alone	2015-12-07	10	GT	0
147	Training	Copy alone	2015-12-07	10	SQ	1
148	Training	Copy alone	2015-12-09	11	GT	0
149	Training	Copy alone	2015-12-09	11	GT	1
150	Training	Copy alone	2015-12-09	11	GT	1
151	Training	Copy alone	2015-12-09	11	DA	1
152	Training	Copy alone	2015-12-09	11	SQ	1
153	Training	Copy alone	2015-12-09	11	CONT	1
154	Training	Copy alone	2015-12-09	11	DA	1
155	Training	Copy alone	2015-12-09	11	SQ	1
156	Training	Copy alone	2015-12-09	11	CONT	1
157	Training	Copy alone	2015-12-09	11	SQ	0
158	Training	Copy alone	2015-12-09	11	DA	1
159	Training	Copy alone	2015-12-09	11	SQ	1
160	Training	Copy alone	2015-12-09	11	SQ	1
161	Training	Copy alone	2015-12-09	11	SQ	1
162	Training	Copy alone	2015-12-15	12	DA	1
163	Training	Copy alone	2015-12-15	12	SQ	1
164	Training	Copy alone	2015-12-15	12	CONT	1
165	Training	Copy alone	2015-12-15	12	GT	1
166	Training	Copy alone	2015-12-15	12	CONT	1
167	Training	Copy alone	2015-12-15	12	SQ	1
168	Training	Copy alone	2015-12-15	12	DA	0
169	Training	Copy alone	2015-12-15	12	GT	1
170	Training	Copy alone	2015-12-15	12	DA	1
171	Training	Copy alone	2015-12-15	12	SQ	1
172	Training	Copy alone	2015-12-15	12	CONT	1
173	Training	Copy alone	2015-12-15	12	GT	1
174	Training	Copy alone	2015-12-15	12	SQ	1
175	Training	Copy alone	2015-12-15	12	SQ	1
176	Training	Copy alone	2015-12-15	12	DA	1
177	Training	Copy alone	2015-12-17	13	SQ	0
178	Training	Copy alone	2015-12-17	13	SQ	1
179	Training	Copy alone	2015-12-17	13	DA	0
180	Training	Copy alone	2015-12-17	13	DA	1
181	Training	Copy alone	2015-12-17	13	CONT	1
182	Training	Copy alone	2015-12-17	13	DA	1
183	Training	Copy alone	2015-12-17	13	DA	1
184	Training	Copy alone	2015-12-17	13	GT	0
185	Training	Copy alone	2015-12-17	13	CONT	1
186	Training	Copy alone	2015-12-17	13	DA	1
187	Training	Copy alone	2015-12-17	13	DA	1
188	Training	Copy alone	2015-12-17	13	GT	1
189	Training	Copy alone	2015-12-17	13	CONT	1
190	Training	Copy alone	2015-12-17	13	GT	1
191	Training	Copy alone	2015-12-17	13	GT	1
192	Training	Copy alone	2015-12-20	14	GT	1
193	Training	Copy alone	2015-12-20	14	GT	1
194	Training	Copy alone	2015-12-20	14	CONT	1
195	Training	Copy alone	2015-12-20	14	DA	1
196	Training	Copy alone	2015-12-20	14	GT	0
197	Training	Copy alone	2015-12-20	14	GT	1
198	Training	Copy alone	2015-12-20	14	CONT	1
199	Training	Copy alone	2015-12-20	14	DA	1
200	Training	Copy alone	2015-12-20	14	GT	1
201	Training	Copy alone	2015-12-20	14	GT	1
202	Training	Copy alone	2015-12-20	14	SQ	0
203	Training	Copy alone	2015-12-20	14	CONT	1
204	Training	Copy alone	2015-12-20	14	DA	1
205	Training	Copy alone	2015-12-20	14	GT	1
206	Training	Copy alone	2015-12-20	14	SQ	1
207	TESTING	Copy alone	2016-01-04	15	FS	0	GENERALIZATION
208	TESTING	Copy alone	2016-01-04	15	FS	0	GENERALIZATION
209	TESTING	Copy alone	2016-01-04	15	FS	0	GENERALIZATION
210	TESTING	Copy alone	2016-01-04	15	CONT	1
211	TESTING	Copy alone	2016-01-04	15	DA	1
212	TESTING	Copy alone	2016-01-04	15	FS	0	GENERALIZATION
213	TESTING	Copy alone	2016-01-04	15	CONT	1
214	TESTING	Copy alone	2016-01-04	15	FS	0	GENERALIZATION
215	TESTING	Copy alone	2016-01-04	15	FS	0	GENERALIZATION
216	TESTING	Copy alone	2016-01-07	16	DA	1
217	TESTING	Copy alone	2016-01-07	16	FS	0	GENERALIZATION
218	TESTING	Copy alone	2016-01-07	16	CONT	1
219	TESTING	Copy alone	2016-01-07	16	FS	0	GENERALIZATION
220	TESTING	Copy alone	2016-01-07	16	DA	1
221	TESTING	Copy alone	2016-01-07	16	CONT	1
222	TESTING	Copy alone	2016-01-07	16	FS	0	GENERALIZATION
223	TESTING	Copy alone	2016-01-07	16	FS	0	GENERALIZATION
224	TESTING	Copy alone	2016-01-08	17	DA	1
225	TESTING	Copy alone	2016-01-08	17	FS	0	GENERALIZATION
226	TESTING	Copy alone	2016-01-08	17	FS	1	GENERALIZATION
227	TESTING	Copy alone	2016-01-08	17	FS	1	GENERALIZATION
228	TESTING	Copy alone	2016-01-08	17	CONT	1
229	TESTING	Copy alone	2016-01-08	17	DA	1
230	TESTING	Copy alone	2016-01-08	17	FS	1	GENERALIZATION
231	TESTING	Copy alone	2016-01-10	18	TS	0	GENERALIZATION
232	TESTING	Copy alone	2016-01-10	18	TS	0	GENERALIZATION
233	TESTING	Copy alone	2016-01-10	18	CONT	1
234	TESTING	Copy alone	2016-01-10	18	TS	0	GENERALIZATION
235	TESTING	Copy alone	2016-01-10	18	GT	1
236	TESTING	Copy alone	2016-01-10	18	TS	0	GENERALIZATION
237	TESTING	Copy alone	2016-01-10	18	CONT	1
238	TESTING	Copy alone	2016-01-10	18	TS	0	GENERALIZATION
239	TESTING	Copy alone	2016-01-10	18	TS	0	GENERALIZATION
240	TESTING	Copy alone	2016-01-12	19	SQ	1
241	TESTING	Copy alone	2016-01-12	19	TS	0	GENERALIZATION
242	TESTING	Copy alone	2016-01-12	19	CONT	1
243	TESTING	Copy alone	2016-01-12	19	TS	0	GENERALIZATION
244	TESTING	Copy alone	2016-01-12	19	TS	0	GENERALIZATION
245	TESTING	Copy alone	2016-01-12	19	CONT	1
246	TESTING	Copy alone	2016-01-12	19	FS	1	GENERALIZATION
247	TESTING	Copy alone	2016-01-12	19	TS	0	GENERALIZATION
248	TESTING	Copy alone	2016-01-12	19	CONT	1
249	TESTING	Copy alone	2016-01-14	20	FS	1	GENERALIZATION
250	TESTING	Copy alone	2016-01-14	20	FS	1	GENERALIZATION
251	TESTING	Copy alone	2016-01-14	20	CONT	1
252	TESTING	Copy alone	2016-01-14	20	GT	1
253	TESTING	Copy alone	2016-01-14	20	TS	0	GENERALIZATION
254	TESTING	Copy alone	2016-01-14	20	CONT	1
255	TESTING	Copy alone	2016-01-14	20	TS	0	GENERALIZATION
256	TESTING	Copy alone	2016-01-14	20	TS	0	GENERALIZATION
257	TESTING	Copy alone	2016-01-16	21	TS	0	GENERALIZATION
258	TESTING	Copy alone	2016-01-16	21	TS	0	GENERALIZATION
259	TESTING	Copy alone	2016-01-16	21	CONT	0
260	TESTING	Copy alone	2016-01-16	21	GT	1
261	TESTING	Copy alone	2016-01-16	21	TS	0	GENERALIZATION
262	TESTING	Copy alone	2016-01-16	21	CONT	1
263	TESTING	Copy alone	2016-01-16	21	TS	0	GENERALIZATION
264	TESTING	Copy alone	2016-01-16	21	TS	0	GENERALIZATION
265	TESTING	Copy alone	2016-01-16	21	CONT	1
266	TESTING	Copy alone	2016-01-19	22	DA	1
267	TESTING	Copy alone	2016-01-19	22	FS	1	GENERALIZATION
268	TESTING	Copy alone	2016-01-19	22	CONT	1
269	TESTING	Copy alone	2016-01-19	22	GT	1
270	TESTING	Copy alone	2016-01-19	22	SQ	1
271	TESTING	Copy alone	2016-01-19	22	GT	1
272	TESTING	Copy alone	2016-01-19	22	GT	1
273	TESTING	Copy alone	2016-01-19	22	CONT	1
274	TESTING	Copy alone	2016-01-20	23	FS	1	GENERALIZATION
275	TESTING	Copy alone	2016-01-20	23	GT	1
276	TESTING	Copy alone	2016-01-20	23	GT	1
277	TESTING	Copy alone	2016-01-20	23	DA	1
278	TESTING	Copy alone	2016-01-20	23	CONT	1
279	TESTING	Copy alone	2016-01-20	23	GT	1
280	TESTING	Copy alone	2016-01-20	23	FS	1	GENERALIZATION
281	TESTING	Copy alone	2016-02-03	24	GT	1
282	TESTING	Copy alone	2016-02-03	24	FS	1	GENERALIZATION
283	TESTING	Copy alone	2016-02-03	24	GT	1
284	TESTING	Copy alone	2016-02-03	24	CONT	1
285	TESTING	Copy alone	2016-02-03	24	DA	1
286	TESTING	Copy alone	2016-02-03	24	GT	1
287	TESTING	Copy alone	2016-02-03	24	FS	1	GENERALIZATION
288	TESTING	Copy alone	2016-02-03	24	CONT	1
289	TESTING	Copy alone	2016-02-04	25	GT	1
290	TESTING	Copy alone	2016-02-04	25	CONT	1
291	TESTING	Copy alone	2016-02-04	25	GT	1
292	TESTING	Copy alone	2016-02-04	25	GT	1
293	TESTING	Copy alone	2016-02-04	25	CONT	0
294	TESTING	Copy alone	2016-02-04	25	FS	1	GENERALIZATION
295	TESTING	Copy alone	2016-02-04	25	DA	1
296	TESTING	Copy alone	2016-02-04	25	DA	1
297	TESTING	Copy alone	2016-02-05	26	GT	1
298	TESTING	Copy alone	2016-02-05	26	RO	0	GENERALIZATION
299	TESTING	Copy alone	2016-02-05	26	CONT	1
300	TESTING	Copy alone	2016-02-05	26	DA	1
301	TESTING	Copy alone	2016-02-05	26	DA	1
302	TESTING	Copy alone	2016-02-05	26	CONT	1
303	TESTING	Copy alone	2016-02-05	26	SQ	1
304	TESTING	Copy alone	2016-02-05	26	RO	0	GENERALIZATION
305	TESTING	Copy alone	2016-02-05	26	CONT	1
306	TESTING	Copy alone	2016-02-12	27	DA	1
307	TESTING	Copy alone	2016-02-12	27	RO	0	GENERALIZATION
308	TESTING	Copy alone	2016-02-12	27	TS	0	GENERALIZATION
309	TESTING	Copy alone	2016-02-12	27	CONT	1
310	TESTING	Copy alone	2016-02-12	27	RO	0	GENERALIZATION
311	TESTING	Copy alone	2016-02-12	27	FS	1	GENERALIZATION
312	TESTING	Copy alone	2016-02-12	27	GT	1
313	TESTING	Copy alone	2016-02-15	28	CONT	1
314	TESTING	Copy alone	2016-02-15	28	FS	1	GENERALIZATION
315	TESTING	Copy alone	2016-02-15	28	SQ	1
316	TESTING	Copy alone	2016-02-15	28	CONT	1
317	TESTING	Copy alone	2016-02-15	28	FS	1	GENERALIZATION
318	TESTING	Copy alone	2016-02-15	28	SQ	1
319	TESTING	Copy alone	2016-02-15	28	CONT	1
320	TESTING	Copy alone	2016-02-15	28	TS	0	GENERALIZATION
321	TESTING	Copy alone	2016-02-15	28	GT	1
322	TESTING	Copy alone	2016-02-15	28	CONT	1
323	TESTING	Copy alone	2016-02-18	29	DA	1
324	TESTING	Copy alone	2016-02-18	29	FS	1	GENERALIZATION
325	TESTING	Copy alone	2016-02-18	29	SQ	1
326	TESTING	Copy alone	2016-02-18	29	CONT	1
327	TESTING	Copy alone	2016-02-18	29	GT	1
328	TESTING	Copy alone	2016-02-18	29	FS	1	GENERALIZATION
329	TESTING	Copy alone	2016-02-18	29	FS	1	GENERALIZATION
330	TESTING	Copy alone	2016-02-20	30	GT	1
331	TESTING	Copy alone	2016-02-20	30	RO	0	GENERALIZATION
332	TESTING	Copy alone	2016-02-20	30	CONT	1
333	TESTING	Copy alone	2016-02-20	30	RO	0	GENERALIZATION
334	TESTING	Copy alone	2016-02-20	30	RO	0	GENERALIZATION
335	TESTING	Copy alone	2016-02-20	30	CONT	1
336	TESTING	Copy alone	2016-02-20	30	DA	1
337	TESTING	Copy alone	2016-02-20	30	DA	1
338	TESTING	Copy alone	2016-02-21	31	CONT	1
339	TESTING	Copy alone	2016-02-21	31	RO	0	GENERALIZATION
340	TESTING	Copy alone	2016-02-21	31	RO	0	GENERALIZATION
341	TESTING	Copy alone	2016-02-21	31	CONT	1
342	TESTING	Copy alone	2016-02-21	31	RO	0	GENERALIZATION
343	TESTING	Copy alone	2016-02-21	31	SQ	1
344	TESTING	Copy alone	2016-02-21	31	CONT	1
345	TESTING	Copy alone	2016-02-21	31	RO	0	GENERALIZATION
346	TESTING	Copy alone	2016-02-21	31	RO	0	GENERALIZATION
347	TESTING	Copy alone	2016-02-22	32	RO	0	GENERALIZATION
348	TESTING	Copy alone	2016-02-22	32	RO	0	GENERALIZATION
349	TESTING	Copy alone	2016-02-22	32	SQ	1
350	TESTING	Copy alone	2016-02-22	32	CONT	1
351	TESTING	Copy alone	2016-02-22	32	RO	0	GENERALIZATION
352	TESTING	Copy alone	2016-02-22	32	CONT	1
353	TESTING	Copy alone	2016-02-22	32	RO	0	GENERALIZATION
354	TESTING	Copy alone	2016-02-22	32	RO	1	GENERALIZATION
355	TESTING	Copy alone	2016-02-23	33	SQ	1
356	TESTING	Copy alone	2016-02-23	33	DA	1
357	TESTING	Copy alone	2016-02-23	33	FS	1	GENERALIZATION
358	TESTING	Copy alone	2016-02-23	33	RO	1	GENERALIZATION
359	TESTING	Copy alone	2016-02-23	33	CONT	1
360	TESTING	Copy alone	2016-02-23	33	SQ	1
361	TESTING	Copy alone	2016-02-23	33	SQ	1
362	TESTING	Copy alone	2016-02-23	33	CONT	1
363	TESTING	Copy alone	2016-02-25	34	GT	1
364	TESTING	Copy alone	2016-02-25	34	RO	1	GENERALIZATION
365	TESTING	Copy alone	2016-02-25	34	RO	0	GENERALIZATION
366	TESTING	Copy alone	2016-02-25	34	CONT	1
367	TESTING	Copy alone	2016-02-25	34	RO	1	GENERALIZATION
368	TESTING	Copy alone	2016-02-25	34	FS	1	GENERALIZATION
369	TESTING	Copy alone	2016-02-25	34	RO	1	GENERALIZATION
370	TESTING	Copy alone	2016-02-25	34	CONT	1
371	TESTING	Copy alone	2016-02-27	35	GT	1
372	TESTING	Copy alone	2016-02-27	35	DA	1
373	TESTING	Copy alone	2016-02-27	35	RO	1	GENERALIZATION
374	TESTING	Copy alone	2016-02-27	35	FS	1	GENERALIZATION
375	TESTING	Copy alone	2016-02-27	35	CONT	1
376	TESTING	Copy alone	2016-02-27	35	RO	0	GENERALIZATION
377	TESTING	Copy alone	2016-02-27	35	RO	1	GENERALIZATION
378	TESTING	Copy alone	2016-02-28	36	DA	1
379	TESTING	Copy alone	2016-02-28	36	DA	1
380	TESTING	Copy alone	2016-02-28	36	CONT	1
381	TESTING	Copy alone	2016-02-28	36	GT	1
382	TESTING	Copy alone	2016-02-28	36	SQ	1
383	TESTING	Copy alone	2016-02-28	36	CONT	0
384	TESTING	Copy alone	2016-02-28	36	RO	1	GENERALIZATION
385	TESTING	Copy alone	2016-02-28	36	DA	1
386	TESTING	Copy alone	2016-03-02	37	DA	1
387	TESTING	Copy alone	2016-03-02	37	SQ	1
388	TESTING	Copy alone	2016-03-02	37	CONT	1
389	TESTING	Copy alone	2016-03-02	37	RO	1	GENERALIZATION
390	TESTING	Copy alone	2016-03-02	37	RO	1	GENERALIZATION
391	TESTING	Copy alone	2016-03-02	37	FS	1	GENERALIZATION
392	TESTING	Copy alone	2016-03-02	37	CONT	1
393	TESTING	Copy alone	2016-03-02	37	RO	1	GENERALIZATION
394	TESTING	Copy alone	2016-03-03	38	CONT	1
395	TESTING	Copy alone	2016-03-03	38	GT	1
396	TESTING	Copy alone	2016-03-03	38	GT	1
397	TESTING	Copy alone	2016-03-03	38	CONT	1
398	TESTING	Copy alone	2016-03-03	38	GT	1
399	TESTING	Copy alone	2016-03-03	38	CONT	1
400	TESTING	Copy alone	2016-03-03	38	SQ	1
401	TESTING	Copy alone	2016-03-03	38	SQ	1
402	TESTING	Copy alone	2016-03-03	38	CONT	1
403	TESTING	Copy alone	2016-03-03	38	FS	1	GENERALIZATION
404	TESTING	Copy alone	2016-03-06	39	SQ	1
405	TESTING	Copy alone	2016-03-06	39	RO	1	GENERALIZATION
406	TESTING	Copy alone	2016-03-06	39	CONT	1
407	TESTING	Copy alone	2016-03-06	39	RO	1	GENERALIZATION
408	TESTING	Copy alone	2016-03-06	39	SQ	0
409	TESTING	Copy alone	2016-03-06	39	DA	1
410	TESTING	Copy alone	2016-03-06	39	RO	1	GENERALIZATION
411	TESTING	Copy alone	2016-03-09	40	GT	1
412	TESTING	Copy alone	2016-03-09	40	CONT	1
413	TESTING	Copy alone	2016-03-09	40	TS	0	GENERALIZATION
414	TESTING	Copy alone	2016-03-09	40	TS	0	GENERALIZATION
415	TESTING	Copy alone	2016-03-09	40	DA	0
416	TESTING	Copy alone	2016-03-09	40	CONT	1
417	TESTING	Copy alone	2016-03-09	40	TS	0	GENERALIZATION
418	TESTING	Copy alone	2016-03-09	40	TS	0	GENERALIZATION
419	TESTING	Copy alone	2016-03-10	41	CONT	1
420	TESTING	Copy alone	2016-03-10	41	TS	0	GENERALIZATION
421	TESTING	Copy alone	2016-03-10	41	TS	0	GENERALIZATION
422	TESTING	Copy alone	2016-03-10	41	SQ	1
423	TESTING	Copy alone	2016-03-10	41	CONT	1
424	TESTING	Copy alone	2016-03-10	41	SQ	1
425	TESTING	Copy alone	2016-03-10	41	GT	1
426	TESTING	Copy alone	2016-03-11	42	CONT	1
427	TESTING	Copy alone	2016-03-11	42	TS	0	GENERALIZATION
428	TESTING	Copy alone	2016-03-11	42	TS	0	GENERALIZATION
429	TESTING	Copy alone	2016-03-11	42	CONT	1
430	TESTING	Copy alone	2016-03-11	42	TS	0	GENERALIZATION
431	TESTING	Copy alone	2016-03-11	42	DA	1
432	TESTING	Copy alone	2016-03-11	42	CONT	1
433	TESTING	Copy alone	2016-03-11	42	TS	0	GENERALIZATION
434	TESTING	Copy alone	2016-03-11	42	TS	0	GENERALIZATION
435	TESTING	Copy alone	2016-03-11	42	CONT	1
436	TESTING	Copy alone	2016-03-11	42	TS	0	GENERALIZATION
437	TESTING	Copy alone	2016-03-13	43	CONT	1
438	TESTING	Copy alone	2016-03-13	43	TS	0	GENERALIZATION
439	TESTING	Copy alone	2016-03-13	43	TS	0	GENERALIZATION
440	TESTING	Copy alone	2016-03-13	43	CONT	1
441	TESTING	Copy alone	2016-03-13	43	TS	0	GENERALIZATION
442	TESTING	Copy alone	2016-03-13	43	FS	1	GENERALIZATION
443	TESTING	Copy alone	2016-03-13	43	TS	1	GENERALIZATION
444	TESTING	Copy alone	2016-03-13	43	TS	1	GENERALIZATION
445	TESTING	Copy alone	2016-03-13	43	CONT	1
446	TESTING	Copy alone	2016-03-13	43	TS	1	GENERALIZATION
447	TESTING	Copy alone	2016-03-15	44	CONT	1
448	TESTING	Copy alone	2016-03-15	44	DA	1
449	TESTING	Copy alone	2016-03-15	44	TS	0	GENERALIZATION
450	TESTING	Copy alone	2016-03-15	44	GT	1
451	TESTING	Copy alone	2016-03-15	44	CONT	1
452	TESTING	Copy alone	2016-03-15	44	SQ	1
453	TESTING	Copy alone	2016-03-15	44	SQ	1
454	TESTING	Copy alone	2016-03-15	44	CONT	1
455	TESTING	Copy alone	2016-03-15	44	TS	1	GENERALIZATION
456	TESTING	Copy alone	2016-03-17	45	SQ	1
457	TESTING	Copy alone	2016-03-17	45	TS	0	GENERALIZATION
458	TESTING	Copy alone	2016-03-17	45	DA	1
459	TESTING	Copy alone	2016-03-17	45	GT	1
460	TESTING	Copy alone	2016-03-17	45	GT	1
461	TESTING	Copy alone	2016-03-17	45	CONT	1
462	TESTING	Copy alone	2016-03-17	45	RO	1	GENERALIZATION
463	TESTING	Copy alone	2016-03-18	46	CONT	1
464	TESTING	Copy alone	2016-03-18	46	SQ	1
465	TESTING	Copy alone	2016-03-18	46	TS	1	GENERALIZATION
466	TESTING	Copy alone	2016-03-18	46	RO	0
467	TESTING	Copy alone	2016-03-18	46	TS	1	GENERALIZATION
468	TESTING	Copy alone	2016-03-18	46	FS	1	GENERALIZATION
469	TESTING	Copy alone	2016-03-18	46	FS	1
470	TESTING	Copy alone	2016-03-18	46	DA	1
471	TESTING	Copy alone	2016-03-18	46	CONT	1
472	TESTING	Copy alone	2016-03-27	47	SQ	1
473	TESTING	Copy alone	2016-03-27	47	RO	1	GENERALIZATION
474	TESTING	Copy alone	2016-03-27	47	CONT	1
475	TESTING	Copy alone	2016-03-27	47	TS	0	GENERALIZATION
476	TESTING	Copy alone	2016-03-27	47	FS	1
477	TESTING	Copy alone	2016-03-27	47	DA	1
478	TESTING	Copy alone	2016-03-27	47	CONT	1
479	TESTING	Copy alone	2016-03-27	47	TS	0	GENERALIZATION
480	TESTING	Copy alone	2016-03-27	47	FS	1
481	TESTING	Copy alone	2016-04-17	47	GT	1
482	TESTING	Copy alone	2016-04-17	48	CONT	1
483	TESTING	Copy alone	2016-04-17	48	RO	1	GENERALIZATION
484	TESTING	Copy alone	2016-04-17	48	TS	1	GENERALIZATION
485	TESTING	Copy alone	2016-04-17	48	CONT	1
486	TESTING	Copy alone	2016-04-17	48	DA	1
487	TESTING	Copy alone	2016-04-17	48	FS	1
488	TESTING	Copy alone	2016-04-17	48	CONT	0
489	TESTING	Copy alone	2016-04-17	48	TS	1	GENERALIZATION
490	TESTING	Copy alone	2016-04-18	49	SQ	1
491	TESTING	Copy alone	2016-04-18	49	CONT	1
492	TESTING	Copy alone	2016-04-18	49	GT	1
493	TESTING	Copy alone	2016-04-18	49	FS	1
494	TESTING	Copy alone	2016-04-18	49	RO	0	GENERALIZATION
495	TESTING	Copy alone	2016-04-18	49	RO	0	GENERALIZATION
496	TESTING	Copy alone	2016-04-18	49	FS	1
497	TESTING	Copy alone	2016-04-19	50	RO	1	GENERALIZATION
498	TESTING	Copy alone	2016-04-19	50	FS	1
499	TESTING	Copy alone	2016-04-19	50	RO	1	GENERALIZATION
500	TESTING	Copy alone	2016-04-19	50	SQ	1
501	TESTING	Copy alone	2016-04-19	50	FS	1
502	TESTING	Copy alone	2016-04-19	50	SQ	1
503	TESTING	Copy alone	2016-04-19	50	CONT	1
504	TESTING	Copy alone	2016-04-19	50	TS	0	GENERALIZATION
505	TESTING	Copy alone	2016-04-20	51	RO	1	GENERALIZATION
506	TESTING	Copy alone	2016-04-20	51	CONT	1
507	TESTING	Copy alone	2016-04-20	51	RO	0	GENERALIZATION
508	TESTING	Copy alone	2016-04-20	51	RO	1
509	TESTING	Copy alone	2016-04-20	51	RO	1	GENERALIZATION
510	TESTING	Copy alone	2016-04-20	51	CONT	1
511	TESTING	Copy alone	2016-04-20	51	GT	1
512	TESTING	Copy alone	2016-04-20	51	FS	1
513	TESTING	Copy alone	2016-04-20	51	CONT	1
514	TESTING	Copy alone	2016-04-21	52	GT	1
515	TESTING	Copy alone	2016-04-21	52	CONT	1
516	TESTING	Copy alone	2016-04-21	52	TS	1	GENERALIZATION
517	TESTING	Copy alone	2016-04-21	52	SQ	1
518	TESTING	Copy alone	2016-04-21	52	RO	1
519	TESTING	Copy alone	2016-04-21	52	SQ	1
520	TESTING	Copy alone	2016-04-21	52	FS	1
521	TESTING	Copy alone	2016-04-22	53	CONT	1
522	TESTING	Copy alone	2016-04-22	53	SQ	1
523	TESTING	Copy alone	2016-04-22	53	DA	1
524	TESTING	Copy alone	2016-04-22	53	RO	1
525	TESTING	Copy alone	2016-04-22	53	TS	0	GENERALIZATION
526	TESTING	Copy alone	2016-04-22	53	CONT	1
527	TESTING	Copy alone	2016-04-22	53	DA	1
528	TESTING	Copy alone	2016-04-22	53	RO	1	GENERALIZATION
529	TESTING	Copy alone	2016-04-22	53	GT	1
530	TESTING	Copy alone	2016-04-27	54	CONT	1
531	TESTING	Copy alone	2016-04-27	54	TS	0	GENERALIZATION
532	TESTING	Copy alone	2016-04-27	54	TS	0	GENERALIZATION
533	TESTING	Copy alone	2016-04-27	54	CONT	1
534	TESTING	Copy alone	2016-04-27	54	SQ	1
535	TESTING	Copy alone	2016-04-27	54	FS	1
536	TESTING	Copy alone	2016-04-27	54	SQ	1
537	TESTING	Copy alone	2016-04-27	54	FS	1
538	TESTING	Copy alone	2016-04-28	55	DA	1
539	TESTING	Copy alone	2016-04-28	55	CONT	1
540	TESTING	Copy alone	2016-04-28	55	GT	1
541	TESTING	Copy alone	2016-04-28	55	FS	1	CONTROL TYPE 2
542	TESTING	Copy alone	2016-04-28	55	DA	1
543	TESTING	Copy alone	2016-04-28	55	CONT	1
544	TESTING	Copy alone	2016-04-28	55	TS	1	GENERALIZATION
545	TESTING	Copy alone	2016-04-28	55	RO	1	GENERALIZATION
546	TESTING	Copy alone	2016-04-29	56	SQ	1
547	TESTING	Copy alone	2016-04-29	56	RO	1	CONTROL TYPE 2
548	TESTING	Copy alone	2016-04-29	56	SQ	1
549	TESTING	Copy alone	2016-04-29	56	GT	1
550	TESTING	Copy alone	2016-04-29	56	CONT	1
551	TESTING	Copy alone	2016-04-29	56	FS	1	GENERALIZATION
552	TESTING	Copy alone	2016-04-29	56	RO	0	GENERALIZATION
553	TESTING	Copy alone	2016-04-29	56	TS	1	GENERALIZATION
554	TESTING	Copy alone	2016-04-30	57	DA	1
555	TESTING	Copy alone	2016-04-30	57	DA	1
556	TESTING	Copy alone	2016-04-30	57	FS	1	CONTROL TYPE 2
557	TESTING	Copy alone	2016-04-30	57	CONT	1
558	TESTING	Copy alone	2016-04-30	57	GT	1
559	TESTING	Copy alone	2016-04-30	57	RO	1	GENERALIZATION
560	TESTING	Copy alone	2016-04-30	57	SQ	1
561	TESTING	Copy alone	2016-04-30	57	FS	1	GENERALIZATION
562	TESTING	Copy alone	2016-04-30	57	CONT	1
563	TESTING	Copy alone	2016-04-30	57	GT	1
564	TESTING	Copy alone	2016-04-30	57	FS	1	GENERALIZATION
565	TESTING	Copy alone	2016-05-03	58	TS	1	CONTROL TYPE 2
566	TESTING	Copy alone	2016-05-03	58	FS	1	GENERALIZATION
567	TESTING	Copy alone	2016-05-03	58	TS	1	CONTROL TYPE 2
568	TESTING	Copy alone	2016-05-03	58	SQ	1
569	TESTING	Copy alone	2016-05-03	58	FS	1	GENERALIZATION
570	TESTING	Copy alone	2016-05-03	58	FS	1	CONTROL TYPE 2
571	TESTING	Copy alone	2016-05-03	58	DA	1
572	TESTING	Copy alone	2016-05-03	58	FS	1	GENERALIZATION
573	TESTING	Copy alone	2016-05-03	58	RO	1	CONTROL TYPE 2
574	TESTING	Copy alone	2016-05-03	58	TS	1	GENERALIZATION
575	TESTING	Copy alone	2016-05-03	58	CONT	1
576	TESTING	Copy alone	2016-05-03	58	FS	1	GENERALIZATION
577	TESTING	Copy alone	2016-05-04	59	SQ	1
578	TESTING	Copy alone	2016-05-04	59	FS	1	GENERALIZATION
579	TESTING	Copy alone	2016-05-04	59	TS	1	GENERALIZATION
580	TESTING	Copy alone	2016-05-04	59	GT	1
581	TESTING	Copy alone	2016-05-04	59	CONT	1
582	TESTING	Copy alone	2016-05-04	59	FS	1	GENERALIZATION
583	TESTING	Copy alone	2016-05-04	59	FS	1	GENERALIZATION
584	TESTING	Copy alone	2016-05-05	60	RO	1	CONTROL TYPE 2
585	TESTING	Copy alone	2016-05-05	60	CONT	1
586	TESTING	Copy alone	2016-05-05	60	TS	1	CONTROL TYPE 2
587	TESTING	Copy alone	2016-05-05	60	FS	1	GENERALIZATION
588	TESTING	Copy alone	2016-05-05	60	RO	0	CONTROL TYPE 2
589	TESTING	Copy alone	2016-05-05	60	FS	1	GENERALIZATION
590	TESTING	Copy alone	2016-05-05	60	FS	1	CONTROL TYPE 2
591	TESTING	Copy alone	2016-05-05	60	RO	1	CONTROL TYPE 2
592	TESTING	Copy alone	2016-05-06	61	FS	1	CONTROL TYPE 2
593	TESTING	Copy alone	2016-05-06	61	CONT	1
594	TESTING	Copy alone	2016-05-06	61	RO	1	CONTROL TYPE 2
595	TESTING	Copy alone	2016-05-06	61	FS	1	CONTROL TYPE 2
596	TESTING	Copy alone	2016-05-06	61	RO	1	GENERALIZATION
597	TESTING	Copy alone	2016-05-06	61	TS	1	CONTROL TYPE 2
598	TESTING	Copy alone	2016-05-06	61	TS	0	GENERALIZATION
599	TESTING	Copy alone	2016-05-06	61	FS	1	GENERALIZATION
600	TESTING	Copy alone	2016-05-07	62	CONT	1
601	TESTING	Copy alone	2016-05-07	62	TS	1	GENERALIZATION
602	TESTING	Copy alone	2016-05-07	62	FS	1	CONTROL TYPE 2
603	TESTING	Copy alone	2016-05-07	62	TS	0	GENERALIZATION
604	TESTING	Copy alone	2016-05-07	62	FS	1	CONTROL TYPE 2
605	TESTING	Copy alone	2016-05-07	62	RO	1	GENERALIZATION
606	TESTING	Copy alone	2016-05-07	62	RO	1	GENERALIZATION
607	TESTING	Copy alone	2016-05-07	62	FS	1	GENERALIZATION
608	TESTING	Copy alone	2016-05-08	63	FS	1	CONTROL TYPE 2
609	TESTING	Copy alone	2016-05-08	63	TS	1	GENERALIZATION
610	TESTING	Copy alone	2016-05-08	63	RO	0	GENERALIZATION
611	TESTING	Copy alone	2016-05-08	63	FS	1	CONTROL TYPE 2
612	TESTING	Copy alone	2016-05-08	63	RO	1	GENERALIZATION
613	TESTING	Copy alone	2016-05-08	63	CONT	1
614	TESTING	Copy alone	2016-05-08	63	FS	1	GENERALIZATION
615	TESTING	Copy alone	2016-05-08	63	FS	1	GENERALIZATION
616	TESTING	Copy alone	2016-05-12	64	CONT	1
617	TESTING	Copy alone	2016-05-12	64	RO	1	GENERALIZATION
618	TESTING	Copy alone	2016-05-12	64	FS	1	CONTROL TYPE 2
619	TESTING	Copy alone	2016-05-12	64	GT	0
620	TESTING	Copy alone	2016-05-12	64	RO	1	GENERALIZATION
621	TESTING	Copy alone	2016-05-12	64	RO	1	GENERALIZATION
622	TESTING	Copy alone	2016-05-12	64	FS	1	GENERALIZATION
623	TESTING	Copy alone	2016-05-12	64	DA	1
624	TESTING	Copy alone	2016-05-12	64	TS	1	GENERALIZATION
625	TESTING	Copy alone	2016-05-13	65	CONT	1
626	TESTING	Copy alone	2016-05-13	65	TS	0	GENERALIZATION
627	TESTING	Copy alone	2016-05-13	65	RO	1	CONTROL TYPE 2
628	TESTING	Copy alone	2016-05-13	65	TS	1	GENERALIZATION
629	TESTING	Copy alone	2016-05-13	65	RO	1	GENERALIZATION
630	TESTING	Copy alone	2016-05-13	65	FS	1	GENERALIZATION
631	TESTING	Copy alone	2016-05-13	65	RO	1	GENERALIZATION
632	TESTING	Copy alone	2016-05-13	65	SQ	1
633	TESTING	Copy alone	2016-05-13	65	GT	1
634	TESTING	Copy alone	2016-05-14	66	CONT	1
635	TESTING	Copy alone	2016-05-14	66	TS	1	GENERALIZATION
636	TESTING	Copy alone	2016-05-14	66	RO	1	CONTROL TYPE 2
637	TESTING	Copy alone	2016-05-14	66	TS	1	GENERALIZATION
638	TESTING	Copy alone	2016-05-14	66	TS	1	CONTROL TYPE 2
639	TESTING	Copy alone	2016-05-14	66	TS	1	GENERALIZATION
640	TESTING	Copy alone	2016-05-14	66	FS	1	CONTROL TYPE 2
641	TESTING	Copy alone	2016-05-14	66	RO	1	GENERALIZATION
642	TESTING	Copy alone	2016-05-14	66	FS	1	CONTROL TYPE 2
643	TESTING	Copy alone	2016-05-14	66	RO	1	GENERALIZATION
644	TESTING	Copy alone	2016-05-14	66	CONT	1
645	TESTING	Copy alone	2016-05-14	66	FS	1	GENERALIZATION
646	TESTING	Copy alone	2016-05-15	67	TS	1	CONTROL TYPE 2
647	TESTING	Copy alone	2016-05-15	67	CONT	1
648	TESTING	Copy alone	2016-05-15	67	FS	1	CONTROL TYPE 2
649	TESTING	Copy alone	2016-05-15	67	TS	0	GENERALIZATION
650	TESTING	Copy alone	2016-05-15	67	TS	1	CONTROL TYPE 2
651	TESTING	Copy alone	2016-05-15	67	TS	1	GENERALIZATION
652	TESTING	Copy alone	2016-05-15	67	TS	1	GENERALIZATION
653	TESTING	Copy alone	2016-05-15	67	FS	1	CONTROL TYPE 2
654	TESTING	Copy alone	2016-05-15	67	GT	1
655	TESTING	Copy alone	2016-05-22	68	RO	1	GENERALIZATION
656	TESTING	Copy alone	2016-05-22	68	TS	1	CONTROL TYPE 2
657	TESTING	Copy alone	2016-05-22	68	FS	1	GENERALIZATION
658	TESTING	Copy alone	2016-05-22	68	TS	1	CONTROL TYPE 2
659	TESTING	Copy alone	2016-05-22	68	RO	1	GENERALIZATION
660	TESTING	Copy alone	2016-05-22	68	FS	1	CONTROL TYPE 2
661	TESTING	Copy alone	2016-05-22	68	CONT	1
662	TESTING	Copy alone	2016-05-22	68	SQ	1
663	TESTING	Copy alone	2016-05-22	68	DA	1
664	TESTING	Copy alone	2016-06-01	69	CONT	1
665	TESTING	Copy alone	2016-06-01	69	RO	1	GENERALIZATION
666	TESTING	Copy alone	2016-06-01	69	FS	1	GENERALIZATION
667	TESTING	Copy alone	2016-06-01	69	FS	1	GENERALIZATION
668	TESTING	Copy alone	2016-06-01	69	RO	1	CONTROL TYPE 2
669	TESTING	Copy alone	2016-06-01	69	DA	1
670	TESTING	Copy alone	2016-06-01	69	FS	1	GENERALIZATION
671	TESTING	Copy alone	2016-06-01	69	FS	1	CONTROL TYPE 2
672	TESTING	Copy alone	2016-06-01	69	GT	1
673	TESTING	Copy alone	2016-06-05	70	CONT	1
674	TESTING	Copy alone	2016-06-05	70	FS	1	GENERALIZATION
675	TESTING	Copy alone	2016-06-05	70	RO	1	GENERALIZATION
676	TESTING	Copy alone	2016-06-05	70	CONT	1
677	TESTING	Copy alone	2016-06-05	70	RO	1	GENERALIZATION
678	TESTING	Copy alone	2016-06-05	70	TS	0	GENERALIZATION
679	TESTING	Copy alone	2016-06-05	70	SQ	1
680	TESTING	Copy alone	2016-06-05	70	SQ	1
681	TESTING	Copy alone	2016-06-05	70	CONT	1
682	TESTING	Copy alone	2016-06-06	71	GT	1
683	TESTING	Copy alone	2016-06-06	71	RO	1	CONTROL TYPE 2
684	TESTING	Copy alone	2016-06-06	71	FS	1	GENERALIZATION
685	TESTING	Copy alone	2016-06-06	71	TS	0	CONTROL TYPE 2
686	TESTING	Copy alone	2016-06-06	71	FS	1	GENERALIZATION
687	TESTING	Copy alone	2016-06-06	71	CONT	1
688	TESTING	Copy alone	2016-06-06	71	FS	1	CONTROL TYPE 2
689	TESTING	Copy alone	2016-06-06	71	RO	1	GENERALIZATION
690	TESTING	Copy alone	2016-06-06	71	CONT	1
691	TESTING	Copy alone	2016-06-08	72	RO	0	GENERALIZATION
692	TESTING	Copy alone	2016-06-08	72	RO	1	GENERALIZATION
693	TESTING	Copy alone	2016-06-08	72	FS	1	CONTROL TYPE 2
694	TESTING	Copy alone	2016-06-08	72	SQ	1
695	TESTING	Copy alone	2016-06-08	72	FS	1	GENERALIZATION
696	TESTING	Copy alone	2016-06-08	72	FS	1	CONTROL TYPE 2
697	TESTING	Copy alone	2016-06-08	72	TS	1	GENERALIZATION
698	TESTING	Copy alone	2016-06-08	72	FS	1	GENERALIZATION
699	TESTING	Copy alone	2016-06-08	72	CONT	1
700	TESTING	Copy alone	2016-06-09	73	CONT	0
701	TESTING	Copy alone	2016-06-09	73	DA	1
702	TESTING	Copy alone	2016-06-09	73	FS	1	CONTROL TYPE 2
703	TESTING	Copy alone	2016-06-09	73	FS	1	GENERALIZATION
704	TESTING	Copy alone	2016-06-09	73	RO	1	CONTROL TYPE 2
705	TESTING	Copy alone	2016-06-09	73	RO	1	GENERALIZATION
706	TESTING	Copy alone	2016-06-09	73	SQ	0
707	TESTING	Copy alone	2016-06-09	73	FS	1	CONTROL TYPE 2
708	TESTING	Copy alone	2016-06-15	74	DA	1
709	TESTING	Copy alone	2016-06-15	74	SQ	1
710	TESTING	Copy alone	2016-06-15	74	FS	1	CONTROL TYPE 2
711	TESTING	Copy alone	2016-06-15	74	FS	1	GENERALIZATION
712	TESTING	Copy alone	2016-06-15	74	RO	1	GENERALIZATION
713	TESTING	Copy alone	2016-06-15	74	TS	1	CONTROL TYPE 2
714	TESTING	Copy alone	2016-06-15	74	TS	1	GENERALIZATION
715	TESTING	Copy alone	2016-06-15	74	SQ	1
716	TESTING	Copy alone	2016-06-15	74	DA	1
717	TESTING	Copy alone	2016-06-16	75	RO	1	GENERALIZATION
718	TESTING	Copy alone	2016-06-16	75	RO	1	GENERALIZATION
719	TESTING	Copy alone	2016-06-16	75	DA	1
720	TESTING	Copy alone	2016-06-16	75	TS	1	GENERALIZATION
721	TESTING	Copy alone	2016-06-16	75	FS	1	CONTROL TYPE 2
722	TESTING	Copy alone	2016-06-16	75	FS	1	GENERALIZATION
723	TESTING	Copy alone	2016-06-16	75	FS	1	GENERALIZATION
724	TESTING	Copy alone	2016-06-16	75	CONT	1
725	TESTING	Copy alone	2016-06-16	75	FS	1	GENERALIZATION
726	TESTING	Copy alone	2016-06-17	76	CONT	1
727	TESTING	Copy alone	2016-06-17	76	GT	1
728	TESTING	Copy alone	2016-06-17	76	SQ	1
729	TESTING	Copy alone	2016-06-17	76	FS	1	CONTROL TYPE 2
730	TESTING	Copy alone	2016-06-17	76	CONT	1
731	TESTING	Copy alone	2016-06-17	76	FS	1	GENERALIZATION
732	TESTING	Copy alone	2016-06-17	76	FS	1	CONTROL TYPE 2
733	TESTING	Copy alone	2016-06-17	76	FS	1	GENERALIZATION
734	TESTING	Copy alone	2016-06-17	76	RO	1	GENERALIZATION
735	TESTING	Copy alone	2016-06-17	76	CONT	1
736	TESTING	Copy alone	2016-06-17	76	GT	1
737	TESTING	Copy alone	2016-06-22	77	SQ	1
738	TESTING	Copy alone	2016-06-22	77	DA	1
739	TESTING	Copy alone	2016-06-22	77	CONT	1
740	TESTING	Copy alone	2016-06-22	77	DA	1
741	TESTING	Copy alone	2016-06-22	77	CONT	1
742	TESTING	Copy alone	2016-06-22	77	FS	1	GENERALIZATION
743	TESTING	Copy alone	2016-06-22	77	FS	1	GENERALIZATION
744	TESTING	Copy alone	2016-06-22	77	FS	1	GENERALIZATION
745	TESTING	Copy alone	2016-06-22	77	CONT	1
